# Supplementary material for: Designing Inorganic–Organic Dual-Acid Deep Eutectic Solvents for Synergistically Enhanced Extractive and Oxidative Desulfurization
Source: Molecules. 2023 Nov 24;28(23):7743. doi: 10.3390/molecules28237743 (PMC10707960; doi:10.3390/molecules28237743)
Supplement: Supplementary file 1 [file molecules-28-07743-s001.zip]

Archive with 1 entries (1 files):
- molecules-2682063-supplementary.pdf
